# Supplementary material for: An Efficient Expression and Purification Protocol for SpCas9 Nuclease and Evaluation of Different Delivery Methods of Ribonucleoprotein
Source: Int J Mol Sci. 2024 Jan 28;25(3):1622. doi: 10.3390/ijms25031622 (PMC10855156; doi:10.3390/ijms25031622)
Supplement: Supplementary file 1 [file ijms-25-01622-s001.zip]

Archive with 1 entries (1 files):
- ijms-2827034-supplementary.pdf
